# Supplementary material for: Do feeding responses of a non-native bivalve outperform the native one in a coastal lagoon? A possible explanation for the invasion success of the dark false mussel Mytilopsis leucophaeata
Source: PeerJ. 2023 Aug 18;11:e15848. doi: 10.7717/peerj.15848 (PMC10441535; doi:10.7717/peerj.15848)
Supplement: Supplemental Information 1 — Clearance (mL ind−1 h−1) and ingestion (mg ind−1 h−1) rates of the bivalves Brachidontes darwinianus (B) and Mytilopsis leucophaeata (M) by suspended particulate matter (SPM) concentration (mg L−1). [file peerj-11-15848-s001.csv]

Supplementary File 1
Do Feeding Responses of a Non-native Bivalve Outperform the
Native One in a Coastal Lagoon? A Possible Explanation for the Invasion Success of the Dark False Mussel Mytilopsis leucophaeata
Table S1. Raw data of bivalve feeding rates.
Clearance (mL ind-1 h-1) and ingestion (mg ind-1 h-1) rates of the bivalves Brachidontes darwinianus (B) and Mytilopsis leucophaeata (M) by suspended particulate matter (SPM) concentration (mg L-1).
	SPM Concentration	Clearance	Ingestion	Species
	0,107	5,497	595,418	M
	0,107	0,688	81,991	M
	0,107	1,97	228,97	M
	0,12	2,163	266,704	M
	0,12	0,881	111,429	M
	0,12	0,1522	189,066	M
	0,127	4,961	568,419	M
	0,217	6,483	765,269	M
	0,127	1,674	217,531	M
	0,131	5,814	713,331	M
	0,131	5,644	714,567	M
	0,131	9,19	1076,7	M
	0,14	5,324	768,923	M
	0,14	7,707	1061,26	M
	0,14	6,515	915,092	M
	0,107	17,65	1852,97	B
	0,107	13,742	1488,545	B
	0,107	15,696	1670,757	B
	0,12	0,859	95,03	B
	0,12	0,33	64,023	B
	0,12	0,589	80,05	B
	0,127	7,39	936,129	B
	0,127	5,767	740,039	B
	0,127	6,579	838,084	B
	0,131	0,321	45,38	B
	0,131	7,196	963,199	B
	0,131	3,758	504,29	B
	0,14	5,199	755,64	B
	0,14	20,519	2638,374	B
	0,14	6,583	1003,325	B
