# Supplementary material for: Do feeding responses of a non-native bivalve outperform the native one in a coastal lagoon? A possible explanation for the invasion success of the dark false mussel Mytilopsis leucophaeata
Source: PeerJ. 2023 Aug 18;11:e15848. doi: 10.7717/peerj.15848 (PMC10441535; doi:10.7717/peerj.15848)
Supplement: Supplemental Information 2 — Concentration (mg L−1) of total carbon, nitrogen, and phosphorus in treatments—control (C), native bivalve Brachidontes darwinianus, and non-native bivalve Mytilopsis leucophaeata (M). [file peerj-11-15848-s002.csv]

Supplementary File 2
Do Feeding Responses of a Non-native Bivalve Outperform the
Native One in a Coastal Lagoon? A Possible Explanation for the Invasion Success of the Dark False Mussel Mytilopsis leucophaeata
Table S2. Raw data of nutrients.
Concentration (mg L-1) of total carbon, nitrogen, and phosphorus in treatments - control (C), native bivalve Brachidontes darwinianus, and non-native bivalve Mytilopsis leucophaeata (M).
Sample code Total carbon Total nitrogen Total phosphorus T1_C 18,660 1,450 0,138 T2_C 9,121 1,075 0,150 T3_C 17,660 0,990 0,267 T4_C 1,828 0,534 0,304 T5_C 2,476 0,352 0,398 T1_B 17,410 1,448 0,108 T2_B 15,170 1,346 0,183 T3_B 18,650 1,010 0,204 T4_B 1,701 0,565 0,300 T5_B 2,635 0,326 0,457 T1_M 16,010 1,452 0,142 T2_M 14,790 1,646 0,204 T3_M 17,670 1,040 0,234 T4_M 1,577 0,509 0,259 T5_M 2,683 0…
