# Supplementary material for: Do feeding responses of a non-native bivalve outperform the native one in a coastal lagoon? A possible explanation for the invasion success of the dark false mussel Mytilopsis leucophaeata
Source: PeerJ. 2023 Aug 18;11:e15848. doi: 10.7717/peerj.15848 (PMC10441535; doi:10.7717/peerj.15848)
Supplement: Supplemental Information 3 — Turbidity (NTU) in treatments with the native and non-native bivalves, respectively Brachidontes darwinianus (B) and Mytilopsis leucophaeata (M), and negative control. [file peerj-11-15848-s003.csv]

Supplementary File 3
Do Feeding Responses of a Non-native Bivalve Outperform the
Native One in a Coastal Lagoon? A Possible Explanation for the Invasion Success of the Dark False Mussel Mytilopsis leucophaeata
Table S3. Raw data of water turbidity.
Turbidity (NTU) in treatments with the native and non-native bivalves, respectively Brachidontes darwinianus (B) and Mytilopsis leucophaeata (M), and negative control.
Treatments Replicate Mytilopsis Brachidontes T1_A R1 5,29 4,24 T1_A R2 4,96 3,74 T1_A R3 4,67 3,31 T1_B R1 4,92 4,60 T1_B R2 4,43 3,99 T1_B R3 4,82 3,76 T1_C R1 4,29 3,83 T1_C R2 4,25 3,30 T1_C R3 3,81 3,03 T2_A R1 5,68 4,30 T2_A R2 4,92 3,78 T2_A R3 4,30 3,61 T2_B R1 4,41 3,83 T2_B R2 4,35 3,74 T2_B R3 4,34 3,27 T2_C R1 3,97 5,86 T2_C R2 3,53 5,53 T2_C R3 3,43 5,10 T3_A R1 5,42 4,45 T3_A R2 5,81…
